# Supplementary material for: Genomic Analysis of Aeromonas salmonicida ssp. salmonicida Isolates Collected During Multiple Clinical Outbreaks Supports Association with a Single Epidemiological Unit
Source: Pathogens. 2024 Oct 17;13(10):908. doi: 10.3390/pathogens13100908 (PMC11510180; doi:10.3390/pathogens13100908)
Supplement: Supplementary file 1 [file pathogens-13-00908-s001.zip]

Archive with 1 entries (1 files):
- pathogens-3262342-supplementary.pdf
